# Supplementary material for: Two Novel Microbacterium Species Isolated from Citrullus colocynthis L. (Cucurbitaceae), a Medicinal Plant from Arid Environments
Source: Microorganisms. 2025 Nov 12;13(11):2583. doi: 10.3390/microorganisms13112583 (PMC12654167; doi:10.3390/microorganisms13112583)
Supplement: Supplementary file 1 [file microorganisms-13-02583-s001.zip]

Archive with 1 entries (1 files):
- microorganisms-3939124-supplementary.pdf
